# Supplementary material for: Analysis of Blood Stem Cell Activity and Cystatin Gene Expression in a Mouse Model Presenting a Chromosomal Deletion Encompassing Csta and Stfa2l1
Source: PLoS One. 2009 Oct 19;4(10):e7500. doi: 10.1371/journal.pone.0007500 (PMC2759285; doi:10.1371/journal.pone.0007500)
Supplement: Table S1 — PCR assays used for genotyping mutant embryonic stem cells or mice (engineered deletion present on chromosome 16). aA duplex reaction was set up with three primers (double concentration of the common reverse primer). bPCR reactions were conducted separately. (0.02 MB XLS) [file pone.0007500.s001.xls]

## Sheet: Genotyping assays
PCR assay	Detected allele	Forward primer	Reverse primer	Product size (bp)
Junction anchor virus (A1) and genomic DNAa	Wild-type	CTGTCTTGCTAATGGGAGACTC (chromosome 16)	GAACCAATACCAGGCTAGGAAG (chromosome 16)	593
	Mutant	GGTTCTCTAGCTTGCCAAACCT (retroviral construct)	GAACCAATACCAGGCTAGGAAG (chromosome 16)	272
Junction saturation virus (S1) and genomic DNAb	Wild-type	AGACCCTCAAGATACAAGCTGC (chromosome 16)	TTCACGCAGCTCCCATCTTAAG (chromosome 16)	448
	Mutant	AGACCCTCAAGATACAAGCTGC (chromosome 16)	TTTGCATCCGAATCGTGGACTC (retroviral construct)	343
