# Supplementary material for: Analysis of Blood Stem Cell Activity and Cystatin Gene Expression in a Mouse Model Presenting a Chromosomal Deletion Encompassing Csta and Stfa2l1
Source: PLoS One. 2009 Oct 19;4(10):e7500. doi: 10.1371/journal.pone.0007500 (PMC2759285; doi:10.1371/journal.pone.0007500)
Supplement: Table S2 — PCR assays to monitor the loss of the genomic segmenta. aPCR primers were designed either to flank both sides of a genomic exon or one primer was flanking a given exon and a second one was hybridizing inside the exon for specificity reasons. Chr, chromosome. (0.02 MB XLS) [file pone.0007500.s002.xls]

## Sheet: PCR assays
Exons monitored	Strand	Forward primer	Reverse primer	Product size (bp)	Included in the deletion
	Chr 16
Fam162a_Exon2	(-)	GCTAGCCTCACACTTCTGATGA	TTTCCTGTGGCTTGGTGCAGAA	250	no
Ccdc58_Exon 1	(+)	TGCGAAGCGCTGAGTAGTGTTT	TGCCTGACAGCAAATACCGTGA	298	yes
Ccdc58_Exon 2	(+)	TATCGAACCCGCCATCATTGTG	TTAAGATCAGTGTGCTCCCACC	442	yes
Ccdc58_Exon 3	(+)	GTTGATGGCAGCTCATGTCAGT	TCCAGACCCAACCACCCAATTT	373	yes
Ccdc58_Exon 4	(+)	ATGTGGGAGCTTGCAGTGTTAG	ATTTCCTACCTTCCAGCTCCTG	213	yes
Ccdc58_Exon 5	(+)	GTTTCCGAACCCTACATCATGG	GCTGAACCAACCAAAGGTCTCA	282	yes
Csta_Exon 1	(-)	GAGCCATGTTCACCATACCTGA	TTGCTTCTTTGCTGGGCAGGAT	257	yes
Csta_Exon 2	(-)	TCAAAGCACAGCTCGAAGAGGA	CATGGCTGCAAACCAATGTCTG	349	yes
Csta_Exon 3	(-)	ATTTGTACCCTCCTTGGGCAAG	AGTTGCCAGCTATAATGCTGCC	709	yes
Stfa2l1_Exon 1	(+)	TTGCTGACAAGGTGAGTCCATG	TAAGTCCTTCCAGTAGCATCCC	1678	yes
Stfa2l1_Exon 2	(+)	GGTCAGACTACTGCTTGAAGAG	ACAGCCTAGTGCTTCTACCAAC	924	yes
Stfa2l1_Exon 3	(+)	TTCAGATGGATGTAGGACGTGG	GCTGTGGCACACACACATTCAA	1016	yes
EG433016_Exon 1	(+)	TGCCTGAGTCCACACTCATTTC	TGGTTTCTGCCATTTCCCACAC	324	no
Control	Chr X
Hprt1_Exon 9	(+)	AGCCTAAGATGAGCGCAAGTTG	CAGCCAACACTGCTGAAACATG	482	no
