# Supplementary material for: Analysis of Blood Stem Cell Activity and Cystatin Gene Expression in a Mouse Model Presenting a Chromosomal Deletion Encompassing Csta and Stfa2l1
Source: PLoS One. 2009 Oct 19;4(10):e7500. doi: 10.1371/journal.pone.0007500 (PMC2759285; doi:10.1371/journal.pone.0007500)
Supplement: Table S3 — Quantitative real-time PCR assays. aPrimers common to transcripts: Stfa1, BC117090 and BC100530. Nucleotides identified in blue are specific to the target genes (see gene sequence alignments in Text S1). *Gene deleted in Del16qB3 Δ/+ ESCs. (0.02 MB XLS) [file pone.0007500.s003.xls]

## Sheet: qRT-PCR assays
Assay type	Target mRNA	Gene acession number	Chromo-some	Encoded protein	Forward primer	Reverse primer	Roche Universal ProbeLibrary internal probe number
Roche Universal ProbeLibrary assays	Csta*	NM_001033239	16	Cystatin A	TCCTTGAAATGGATGGGAGT	GATGGTCTTCAAAAGCAACAAAC	68
	Cstb	NM_007793	10	Cystatin B	CTGCTGCCAAGATGATGTGT	CATCAAACTTCTGATTTTCTTTCG	33
	Cst3	NM_009976	2	Cystatin C	CAGATGCCAATGAGGAAGG	TAGTTCACTCCAGCCACGAG	100
	Cst6	NM_028623	19	Cystatin E/M	CTAAGGTTGTGCGGCTCACT	GCACTCACATGTACAATCCACA	60
	Cst7	NM_009977	2	Cystatin F (leukocystatin)	ATGTCAGCAAAGCCCTGGTA	GGTCTTCCTGCATGTAGTTCG	67
	Cst8	NM_009978	2	Cystatin 8 (cystatin-related epididymal spermatogenic)	TGTGGCTCTCCTTGATCCTC	TTGGACTGATCCACACCAAC	81
	Cst9	NM_009979	2	Cystatin 9	GTTCTGGCTCCATGTCCTGT	CATGAAAACTCAGCAGAAGCA	34
	Cst10	NM_021405	2	Cystatin 10 (chondrocytes)	ACCTGGCAGCTTGACTCTTC	GGAGCAGAGAAGAAATGATCCA	84
	Cst11	NM_030059	2	Cystatin 11	GATCTTGGAAGGCAACACG	TTCCTCTTTACTTGGTAGCTGAAAG	49
	Cst12	BC119432	2	Cystatin-related epididymal spermatogenic protein 3	GGGGCAGAGGTCATTCTGT	CCTGGTACTAAAGAGACCCCAGA	96
	Cst13	NM_027024	2	Cystatin 13	TCTTACAGACCCTGCTGTTCCT	CCCAGGCTTCGACTCTTCTA	22
	9230104L09Rik	NM_029960	2	Cystatin E2	GGACCCACCACAAGGATCTA	GCCTGTAATTGCTGATTCCTATG	15
	Cstl1	NM_177655	2	Cystatin-like 1	AAACAGCAGAGAGAAATCTGTGG	GCTTCCTGGGAGACAGCTT	16
	Ccdc58*	NM_198645	16	Coiled-coil domain containing 58	TGTCGAAGAAGTGGTAAATGACA	GGAGGCTTGAAGTGAACTCG	11
	Fam162a*	NM_027342	16	Fam162a	AAGATCCTGCTGTGGTCAGG	GCAGCATCAAGCATCTCAA	69
SYBR Green I assays	Stfa1a	NM_001082543	16	Stefin A1	GCTGGAGAAAATATCTTCATTAAGATGGATGTAGGTCA	ATTCATGGCTGAATCTCTTTCCACTGAGAG
	Stfa2	NM_001082545	16	Stefin A2	CGTCTTAAGTGGTATTTCCAGTGAAAACGAT	CTCTTTACAATGGGGGTTAGGGG
	Stfa2l1*	NM_173869	16	Stefin A2-like 1	TGTCTTAAGTGGTATTTCCAGTGAAAACGAC	CATCTCTTTACAATGGGGGGGGG
	Stfa3	NM_025288	16	Stefin A3	CTTCACATGAAAGTCTTCAGAGGCC	GTCACTTTAGAATTGGCTGCTTACATGG
